# Supplementary material for: A pharynx-to-brain axis controls pharyngeal inflammation–induced anxiety
Source: Proc Natl Acad Sci U S A. 2024 Mar 6;121(11):e2312136121. doi: 10.1073/pnas.2312136121 (PMC10945766; doi:10.1073/pnas.2312136121)
Supplement: Supplementary file 2 — Dataset S01 (XLSX) [file pnas.2312136121.sd01.xlsx]

## Sheet: Figure 1
		TPA score				SAS score								Endoscopy score				Time in open arms (s)				Time in center (s)				Time in light box (s)
	Fig.1C	Normal	Pharyngitis		Fig.1D	Normal	Pharyngitis		Fig.1E	TPA score	Score of SAS		Fig.1G	Saline	CFA		Fig.1I	Saline	CFA		Fig.1J	Saline	CFA		Fig.1K	Saline	CFA		Fig.1L	endoscopy score	anxiety index
		0	6			12	29			1.5	29			0.2	2			31.8277	17.7589			16.7179	6.9797			227.835	110.237			2.8	0.852755
		1	5.9			13	31			1.5	31			0.4	1.6			37.1688	13.1001			18.3769	5.5076			285.351	128.398			2.8	0.853167
		1.1	5.2			21	36			1.7	36			0.5	2.8			29.6883	21.28			19.7561	7.5206			296.935	140.596			2.3	0.832954
		1.1	8.2			32	36			2.2	41			0	2.6			32.9034	26.1992			20	9.2813			272.468	178.749			2.6	0.817446
		1.8	4.3			23	38			2.6	38			1	2.3			28.7254	17.2			22.48	9.491			291.865	154.587			2.3	0.765451
		0.9	7.3			43	38			2.9	42			0	1.8			44.8556	19.5999			23.1369	10.4553			311.24	159.938			2.7	0.800667
		1.3	4.2			5	39			2.9	39			0.3	2.8			45.8937	24.6799			24.7113	11.9544			323.395	211.364			2	0.736645
		1.6	1.5			9	41			2.9	41			0.6	2.7			58.058	35.9602			25.4387	12.8036			343.662	233.886			1.8	0.690066
		1.8	8.1			51	41			3.5	41			0.7	1.7			53.4772	24.9999			27.236	14.2295			375.864	244.063			1.6	0.677084
		0.2	3.5			13	41			3.7	36			1	2.3			67.6838	40.0921			26.6223	16.321			369.502	252.794			1.7	0.671275
		3	8.5			21	41			3.7	41																			1.9	0.666942
		1.6	7			22	41			3.8	41							Open arms entry number				Center entry number				Light box entry number				2.3	0.708595
		0.6	3.7			28	42			4	42							Saline	CFA			Saline	CFA			Saline	CFA			2.6	0.802454
		1.6	5.1			31	42			4	42							11	3			12	6			26	10			2.2	0.714175
		0.7	5.1			38	42			4.1	42							12	4			12	7			30	14			1.4	0.626129
		0.6	2.9			42	42			4.2	38							12	5			15	7			42	18			1.6	0.630633
		1.7	5.3			45	43			4.3	43							13	5			15	8			35	30			2	0.755138
		0.4	7			48	43			4.3	43							14	7			16	9			37	20			1.9	0.68863
		0.7	9.6			52	44			4.3	44							15	6			16	10			40	15			2	0.701716
		1	4.8			51	45			4.3	45							15	8			18	12			41	17			2.1	0.725485
		1.4	7.8			50	45			4.4	45							17	8			24	8			54	23
		1.6	7.4			48	46			4.5	53							18	9			25	12			65	28
		0.7	10			22	46			4.6	46							19	11			28	14			71	35
		1.6	8.6			26	48			4.6	48
		1	9.6			29	48			4.6	54											Total distance traveled (m)
		0.4	2.9			33	49			4.7	49											Saline	CFA
		2.1	5.7			35	50			4.8	53											2029.59	1952.78
		0.2	7			38	50			5.1	50											2128.31	2003.81
		1.2	6.8			47	50			5.1	50											2282.5	2130.29
		0.6	10.5			42	52			5.1	52											2397.1	2357.97
		2	9.9			40	53			5.1	58											2428.29	2370.15
		0.2	10.8			5	53			5.2	46											2550.58	2405.77
		1.1	12.8			9	54			5.3	54											2613.6	2533.19
		1.4	4.6			10	54			5.4	48											2690.78	2669.3
		2	8.2			12	54			5.5	54											2622.67	2758.2
		0.2	4.3			13	56			5.6	56											2897.12	2843.08
		1.3	3.8			16	57			5.7	60
		1	6.8			33	57			5.7	57
		0.4	8.1			37	57			5.8	57
		0.2	4			25	58			5.8	58
		1.8	5.1			23	58			5.9	58
		2	4.1			27	58			6	58
		0.8	4.5			17	58			6	50
		1.4	4.4			19	58			6.2	58
		1.2	6			22	59			6.4	59
		2.1	7.2			19	59			6.8	61
		0.4	7.1			7	59			6.8	59
		2.1	9.5			10	59			7	66
		1	12.1			20	59			7	59
		0.2	10.9			38	60			7	60
		1.2	5.4			53	60			7.1	63
		1.2	4.7			21	60			7.1	60
		0.2	4.6			22	61			7.2	59
		1.2	4			45	61			7.3	61
		2	1.5			34	62			7.4	59
		0.7	2.9			31	62			7.8	62
		1.5	2.2			20	63			8.1	57
		1.5	4.3			22	63			8.1	63
		0.6	3.7			25	64			8.2	64
		1.6	5.8			28	65			8.2	62
		2.6	5.8			37	65			8.5	65
		2	6.4			34	66			8.5	72
		3	1.7			32	67			8.6	65
		0.4	5.5			52	68			8.6	68
		1.3	9.3			25	71			9.3	71
		2.8	8.6			51	72			9.5	67
		1.8	9.9			0	74			9.6	74
		0.8	7.1			4	76			9.6	82
		2.1	2.6			2	77			9.9	77
		0.4	4.3			8	79			9.9	79
		0.6	5.6			18	81			10	81
		0.6	8.5			31	82			10.5	76
		1.9	5.7			26	84			10.8	84
		0.7	5.1			22	86			10.9	86
		0.2	6.2			36	87			12.1	87
		1.6	4.6			38	88			12.8	88
		0.2				52
		1.8				15
		0.9				38
		0.7				32
		1.5				15
		1.9				18
		1				36
		0.8				32
		0.6				22
		2.7				29

## Sheet: Figure 2
		% of EGFP+ neurons			Spikes per second				% of EGFP+mCherry+ neurons			% of mCherry+ neurons
	Fig.2C	Glu+		Fig.2F	Pre	Light		Fig.2I	Glu+		Fig.2K	Glu+
		99.6			15.2	17.05			99.6			99.3
		99.2			15.7333	22.1167			99.3			99.2
		98.6			11.95	12.9			98.8			98.9
		100			13.0667	15.9			99.5			99.7
		98.2			6.33333	9			98.1			98.1
					10.35	17.05
					14.3167	13.4333
					31.0167	33.8167
					32.5333	38.4667
					12.4667	12.2833
					12.8833	12.9333
					11.45	13.9333
					10.7667	11.95
					8.26667	8.05
					10.7833	10.8167
					4.3	5.08333
					9.16667	10.6333
					6.68333	8.73333
					18.6333	20.2333
					14.45	14.2667
					17.1333	18.8
					7.96667	9.05
					9.51667	10.5667
					8.66667	8.73333
					15.5833	21.5667
					19.6	23.65
					15.1	18.0786
					7.10556	9.68413
					6.77222	8.71984
					7.08889	9.18651
					7.85	10.0929
					7.95	10.05
					5.07778	5.67778
					6.36667	6.45
					22.4	31.6857
					27.5111	32.5802
					18.4778	18.773
					8.25556	8.9246
					21.8444	28.3063
					14.5833	17.4833
					14.3611	18.1302
					22.2056	26.1341
					16.2222	17.9532
					2.09444	6.22778
					11.3222	12.0627
					14.9389	20.3294

## Sheet: Figure 3
		Time in open arms (s)				Time in center (s)				Time in light box (s)				Events/cell/min				Time in open arms (s)				Time in center (s)				Time in light box (s)
	Fig.3D	EYFP	eNpHR-EYFP		Fig.3E	EYFP	eNpHR-EYFP		Fig.3F	EYFP	eNpHR-EYFP		Fig.3I	Saline	CFA		Fig.3L	mCherry	hM4Di-mCherry		Fig.3M	mCherry	hM4Di-mCherry		Fig.3N	mCherry	hM4Di-mCherry
		12.0376	25.44			7.0921	16.079			172.6	239.763			8.36364	18.3			14.48	30.028			6.2464	16.7418			114.165	256.512
		15.5548	36.56			6.8017	18.8021			129.614	254.271			9.46667	17.2308			19.6165	29.8258			7.2659	18.519			148.581	261.931
		18.0572	29.9652			5.0243	19.4717			141.6	263.801			8.75	16.6154			23.76	37.6391			7.5563	19.6367			160.533	278.424
		21.937	36.0798			8.5045	20.7761			150.315	210.516			8.2	16			19.0437	39.5133			8.5992	19.8438			173.12	281.845
		26.8439	38.5998			10.236	21.1676			181.331	294.355			3.18182	13.9286			16.36	41.0848			9	20.9188			176.756	182.008
		24.9395	41.33			10.4026	21.5757			110.4	300.633			8.81818	13.8571			27.4293	51.3417			11.639	24.9593			188.517	311.044
		19.021	36.25			11.7167	23.0484			215.28	320.166			5.25	13.5385			31.6	48.2			11.1959	23.0586			192.357	324.634
		26.6674	42.4			13.0127	25.4237			196.605	331.432			7.45455	13.125			23.0398	58.8916			12.1195	25.1818			201.129	351.365
		35.4391	48.5			13.2152	26.0546			212.393	345.387			15	11.8461			30.3989	50.16			13.1995	26.5191			221.414	389.614
		41.7216	63.2206			14.6725	26.2532			238.222	357.835			7.4	11.8333			42.0217	61.2601			14.6097	26.7699			233.757	374.195
														9.875	11.6
		Open arms entry number				Center entry number				Light box entry number				9.16667	10.4			Open arms entry number				Center entry number				Light box entry number
		EYFP	eNpHR-EYFP			EYFP	eNpHR-EYFP			EYFP	eNpHR-EYFP			1.4	10.3333			mCherry	hM4Di-mCherry			mCherry	hM4Di-mCherry			mCherry	hM4Di-mCherry
		3	10			6	12			26	28			6.8	10.2727			3	10			5	15			12	32
		4	12			6	12			35	28			7.55556	10.0625			4	11			6	15			25	38
		4	9			8	14			9	30			5.30769	9.92857			5	12			7	16			17	29
		5	13			9	16			12	35			3.2	9.76923			6	13			7	17			19	30
		5	14			8	16			18	35			6.88889	9.73333			8	13			8	18			20	33
		6	15			8	19			18	46			14.4444	9.66667			6	15			11	20			9	41
		6	15			11	18			20	46			7.7	9.61538			7	16			9	20			21	51
		8	17			10	20			23	50			8.3	9.42857			9	17			13	21			30	53
		8	16			12	21			29	58			10.3333	9.22222			5	19			12	22			28	56
		10	18			12	22			33	62			7.6	9.2			11	20			15	23			36	60
														7.66667	9.13333
						Total distance traveled (m)								5.77778	9.1							Total distance traveled (m)
						EYFP	eNpHR-EYFP							7.22222	9.07143							mCherry	hM4Di-mCherry
						1940.34	1942.34							2.36364	9.06667							2035.63	2028.48
						2331.23	2005.37							7.16667	8.6875							2027.8	2032.43
						2365.45	2010.87							6.4	8.64286							2126.41	2178.08
						2166.43	2145.73							12.125	8.6							2189.74	2200.15
						2212.34	2150.32							8.71429	8.53333							2382.73	2327.92
						2486.34	2688.56							13	8.46154							2440.81	2564.39
						2598.67	2342.97							2.33333	8.4375							2624.79	2505.63
						2703.48	2561.49							9.26667	8.26667							2624.56	2697.18
						2723.1	2564.23							7.27273	8.1875							2730.02	2722.36
						2876.97	2851.25							8.33333	8.13333							2895.51	2873.96
														15.7273	8.07143
														4.66667	7.42857
														3.5	7.25
														5.4	7.76923
														8.16667	7.13333
														8.875	4.93333
														6.78571	4.75
														3.8	5.15385
														9.5	6.09091
														5.46154	3.33333
														5.16667	6.66667
														6.33333	5.23077
														7.13333	2.85714
															3.54546
															4.21429

## Sheet: Figure 4
		cells(%)				% of DsRed+ neurons			% of DsRed+ neurons			NTS RV+ cells/starter cells (%)								IPSP amplitude (pA)				Spikes per second
	Fig.4F	Glu	GABA		Fig.4J	DBH+		Fig.4N	DBH+		Fig.4O	VgluT2-Cre	Vgat-cre		Fig.4Q	ΔEPSP (vBNSTGlu)	ΔIPSP (vBNSTGABA)		Fig.4S	ACSF	PTX		Fig.4U	vBNSTGlu			vBNSTGABA
		0.245455	0.480198			0.75			0.857143			42.1053	62.5			11.69	-4.18			161.6	-1			Pre	Light		Pre	Light
		0.262857	0.489899			0.57			0.529412			26.087	53.3333			11.14	-4.24			297.3	-7.3			23.8333	26.95		21.85	20.5
		0.291667	0.492063			0.545455			0.625			35.7143	51.5152			6.1	-3.86			216.6	-6.7			16.1667	18.4833		4.03333	3.43333
		0.302198	0.5			0.583333			0.588235			45.8333	42.8571			9.03	-3.64			178.1	9.8			3.46667	3.38333		2.11667	2.31667
		0.326316	0.515			0.561065			0.607143			40	48.2759			10.04	-5.35			285	-6.1			1.81667	3.01667		13.55	12.5833
		0.330357	0.535519													12.02				254.3	4.9			1.25	1.35		9.31667	8.71667
		0.351485	0.544304													12.15				292.3	-5.5			1.18333	1.03333		6.95	6
		0.36715	0.572973																	340.6	-1.4			2.41667	3.16667		5.06667	4.65
		0.379679	0.6																					10.6167	11.5167		9.93333	9.11667
		0.38	0.60221																					3	3.58333		3.96667	3.6
																								8.68333	9.96667		3.51667	3.66667
																								6.23333	7.23333		3.73333	2.81667
																								10.9833	11.85		5.85	5.8
																								6.48333	6.68333		5.28333	4.46667
																								5.58333	6.51667		6.25	4.75
																								5.43333	6.61667		12.95	12.8667
																								7.66667	10.1		0.816667	0.666667
																								9.8	11.15		4.48333	4.66667
																								15.8833	17.8		8.93333	9.48333
																								5.03333	4.5		1.8	1.73333
																								5.85	6.25		15.0333	14.3167
																								13.1833	15.3667		13.45	12.8833
																								7.01667	7.88333		12.3333	11.85
																								7.31667	8.5		11.3833	12.7167
																								14.8333	21.1167		8.35	8.8
																								9.63333	12.95		12.1667	10.5833
																								20.6667	25.8833		11.65	9.8
																								12.1833	15.6833		20.5833	18.7167
																								1.28333	1.28333		4.48333	3.56667
																								9.08333	11.8		10.4167	9.23333
																								6.7	9.21667		9.35	8.2
																								21.6667	25.8333		12.0833	11.5833
																								5.53333	7.63333		5.33333	1.36667
																								29.05	27.9333		21.4167	18.55
																								11.25	13.7		9.51667	8.3
																								16.4667	20		17.15	13.7833
																								8.15	10.2833		21.7	20.2
																								8	8.03333		20.5	18.7333
																								20.1667	25.4167		13.2667	12.3167
																								10.0167	13.5167		9.7	8.08333
																								31.8167	36.0333		5.9	4.23333
																								6.83333	9.78333		10.6333	7.98333
																								0.8	1.26667		6.43333	6.33333
																								11.0167	13.4		16.4	14.4833
																								8.25	7.8		19.9	20.6833
																								3.28333	5.1		4.7	4.1
																								2.46667	2.46667		5.9	4.95
																								8.91667	10.3333		5.46667	4.83333
																								4.6	5.26667		22.9667	20.7
																								2.51667	3.11667		17.35	16.3167
																								7.56667	10.05		1.91667	1.5
																								8.15	9.66667		3.51667	3.38333
																								1.73333	3.85		7.25	5.91667
																								2.1	2.5		21.8167	15.95
																								7.58333	9.98333		19.4	18.65
																								3.28333	4.16667		3.71667	3.9
																								5.26667	6.5		0.933333	1
																								4.4	5.36667		3.08333	3.16667
																								4.66667	5.25		3.91667	3.75
																								13.15	14.8		8.15	7.9
																								2.16667	2.7		8.31667	8.41667
																								3.76667	4.28333		8.73333	7.98333
																								4.08333	4.7		11.7333	10.8667
																								6.53333	7.95		7.48333	7.16667
																								26.6833	29.5833		3.71667	3.58333
																								8.76667	10.6333		20.65	20.2
																								7.28333	8.1		9.18333	8.71667
																								9.43333	10.7		8.95	8.3
																								4.63333	4.81667		6.33333	6.31667
																								9.1	11.45		17.7667	13.7667
																								3.68333	4.41667		13.8	11.9667
																								1.01667	1.2		3.65	2.35
																								8	8.06667		8.36667	7.51667
																								37.5833	40.6167		5.93333	5.51667
																								22.8	24.4167		3.83333	3.31667
																								5.21667	4.88333		6.78333	6.1
																								16.5167	26.1167		5.1	4.48333
																								5.48333	7.68333		9.68333	7.98333
																								7.21667	9.85		6.4	4.88333
																								10.65	13.6333		7.95	7.55
																								27.0833	34.0167		4.45	4.05
																								3.58333	4.48333		7.38333	7.03333
																											9	7.33333
																											1.68333	1.61667
																											6.03333	4.38333
																											6.66667	5.7
																											6.91667	3
																											9.98333	5.9
																											4.86667	3.43333
																											5.55	4.98333
																											7.45	5.9
																											5.33333	5.28333
																											7.88333	7.43333
																											6.3	4.08333
																											11.3333	8.81667
																											22.65	19.0333
																											3.3	2.41667
																											6.55	5.5
																											8.08333	7.2
																											4.26667	3.28333
																											3.15	2.75
																											5.03333	4.6
																											16.6667	14.7167
																											7.83333	6.55
																											4.25	3.75
																											14.1667	12.3833
																											4.91667	4.51667
																											11.5333	10.4333
																											14.9167	11.5333

## Sheet: Figure 5
		Time in open arms (s)				Time in center (s)				Time in light box (s)				Events/cell/min				Time in open arms (s)				Time in center (s)				Time in light box (s)
	Fig.5E	mCherry	eNpHR-mCherry		Fig.5F	mCherry	eNpHR-mCherry		Fig.5G	mCherry	eNpHR-mCherry		Fig.5J	Saline	CFA		Fig.5M	mCherry	hM4Di-mCherry		Fig.5N	mCherry	hM4Di-mCherry		Fig.5O	mCherry	hM4Di-mCherry
		23.84	35.1748			6.2799	17.0394			116.041	223.47			11.0769	8.27273			19.5599	27.6773			6.6729	16.562			121.598	241.194
		14.2799	29.3559			6.5196	16.4393			143.523	244.917			2	6.22222			21.5605	29.7613			7.0432	16.0042			135.943	222.335
		19.0564	41.3151			7.1596	19.9587			145.04	235.637			10.3	5.83333			34.2799	48.0686			10.1547	17			147.813	266.336
		14.3199	29.64			8.4797	19.3587			152.48	262.023			1.4	3.58333			12.8792	41.16			5.4104	19.7656			168.383	274.911
		25.68	37.2379			9.9992	20.7593			159.64	277.183			9.23077	5.38462			14.16	33.0199			8.5074	21.0101			106.132	282.686
		17.0399	36.7998			9.7996	22.6792			190.16	299.915			9.16667	16.1818			17.6799	33.2402			10.1332	23.3798			186.572	300.953
		27.8516	35.5962			11.8796	24.7992			197.48	312.826			2.71429	2.71429			27.72	55.7096			12.1582	25.5369			195.695	343.755
		37.9321	43.9268			11.0796	26.2385			203.76	348.354			8.64286	3.69231			23.48	45.9996			11.3864	25.0697			216.86	366.368
		28.5876	51.1164			12.4395	26.6181			230.565	381.117			8.57143	2.81818			33.7355	56.1152			13.8804	27.4267			238.643	379.41
		39.8961	65.0552			14.4796	28.2791			264.829	403.832			1.83333	25.9167			49.4399	67.221			15.2906	28			252.1	394.398
														8.23077	13.6429
		Open arms entry number				Center entry number				Light box entry number				8.1	14.8182			Open arms entry number				Center entry number				Light box entry number
		mCherry	eNpHR-mCherry			mCherry	eNpHR-mCherry			mCherry	eNpHR-mCherry			3.09091	3.66667			mCherry	hM4Di-mCherry			mCherry	hM4Di-mCherry			mCherry	hM4Di-mCherry
		5	12			6	15			16	40			7.33333	8.08333			3	11			5	12			9	45
		4	11			6	15			11	31			2.58333	7.81818			4	11			6	13			13	47
		7	12			7	16			17	58			6.78571	3.88889			5	12			7	15			19	28
		5	13			9	16			29	38			6.75	4.93333			5	12			7	17			12	34
		6	13			9	18			9	28			6.66667	10			6	13			8	18			21	39
		8	14			10	19			19	30			6.6	5.5			6	14			10	19			33	40
		6	16			11	20			22	36			6.57143	7.58333			8	15			12	20			28	47
		10	16			11	20			25	47			6	4.63636			9	16			12	21			23	53
		6	18			11	21			30	54			5.71429	3.25			10	17			13	21			25	66
		12	19			13	23			37	66			5.69231	3.28571			11	19			14	22			31	62
														5.5	16.3
														5.14286	6.6							Total distance traveled (m)
														5.08333	5.7							mCherry	hM4Di-mCherry
														4.66667	2.33333							1940.53	1950.08
														4.14286	4.86667							2091.02	2021.9
														3.92857	7.35714							2200.81	2126.88
														3.91667	8.3							2247.51	2258.38
														3.88889	4.7							2350.65	2268.41
														3.875	6.84615							2438.16	2511.12
														3.7	1.9							2425.45	2532.28
														3.625	4.66667							2676.73	2670.85
														3.54546	3.55556							2844.12	2745.7
														3.4	2.375							2883.64	2841.07
														3.33333	3.71429
														3.18182	3.72727
														3.11111	6.41667
														3	3.63636
														2.90909	4.1
														2.81818	9.54546
														2.8	5.28571
														2.7	3.8
														2.33333	14.3333
														2.2	4.91667
														1.9	20
														1.8	2.4
														1.6	4.18182
														1.28571	5.16667
															12.5
															12.25
															11.7273
															11
															10.625
															10.5455
															10.4167

## Sheet: Figure 6
		Time in open arms (s)				Time in center (s)				Time in light box (s)
	Fig.6I	EYFP	eNpHR-EYFP		Fig.6J	EYFP	eNpHR-EYFP		Fig.6k	EYFP	eNpHR-EYFP
		15.3765	32.1235			6.123	19.164			121.457	250.986
		16.5648	29.3823			6.657	17.2234			103.443	214.284
		19.43	31.3428			5.8135	18.4967			155.976	221.001
		14.5672	44.2314			7.9875	19.1112			152.342	276.239
		23.0231	35.6129			8	22.359			195.395	281.287
		24.36	40.3841			9.812	21.3749			174.239	291.298
		26.3266	41.2984			10.7823	21.3425			196.345	334.125
		27.2576	38.1289			12.0176	24.3749			217.122	345.673
		35.6973	50.3123			14.9992	26.573			234.597	356.234
		38.3456	64.7658			16.2313	27.1354			254.829	368.125
		open arms entry number				Center entry number				Light box entry number
		EYFP	eNpHR-EYFP			EYFP	eNpHR-EYFP			EYFP	eNpHR-EYFP
		3	10			6	12			9	29
		3	10			6	13			12	30
		4	9			7	15			28	34
		5	12			8	16			18	37
		9	12			8	18			20	38
		6	14			9	19			25	41
		6	15			10	19			25	46
		7	16			11	20			28	52
		8	18			12	20			30	55
		10	19			13	21			37	62

## Sheet: Fig.S1
		Endoscopy score				Time in open arms (s)				Time in center (s)				Time in light box (s)
	Fig.S1C	Saline 5 μL	CFA 5 μL		Fig.S1D	Saline 5 μL	CFA 5 μL		Fig.S1E	Saline 5 μL	CFA 5 μL		Fig.S1F	Saline 5 μL	CFA 5 μL
		0.1	1.9			30.781	36.1983			18.541	23.167			218.947	253.025
		0	2.3			43.6507	34.843			17.068	13.32			223.121	133.639
		0.9	2.6			27.5648	18.5277			19.439	12.5604			229.964	203.399
		0.4	2.2			44.749	29.39			19.49	17.858			257.245	178.692
		0.5	1.4			53.183	47.8522			21.7299	10.537			292.869	241.507
		0.6	1.6			67.6147	41.62			26.057	12.76			341.65	206.37
		0	2			37.7	26.917			22.43	16.8158			351.38	225.12
		0.7	1.9			44.67	30.3			22.5249	7.673			360.8	159.35
		0.3	2			38.713	28.9705			25.2	9.4448			364.21	266.16
		1	2.1			32.221	26.2475			27.92	14.5542			384.4	186.15
						Open arms entry number				Center entry number				Light box entry number
						Saline 5 μL	CFA 5 μL			Saline 5 μL	CFA 5 μL			Saline 5 μL	CFA 5 μL
						18	12			13	12			33	15
						11	7			22	16			39	16
						16	4			20	15			39	22
						18	9			19	13			29	24
						14	10			19	8			45	29
						13	6			16	15			47	29
						14	6			17	18			48	32
						12	12			15	20			52	33
						12	7			22	17			56	40
						13	6			19	16			61	42
										Total distance traveled (m)
										Saline 5 μL	CFA 5 μL
										2899.95	2561.37
										2715.4	2655.27
										2679.47	1922.38
										2662.87	2860.85
										2559.76	2776.09
										2440.56	2255.48
										2360.42	1893.9
										2042.78	2574.99
										1963.15	2498.47
										1815.92	2065.19

## Sheet: Fig.S2
	Fig.S2B		Food intake (g)
		Time (D)	CFA								Saline
		BL	4.15	5.32	4.67	5.02	4.45	3.51	3.38	4.09	4.52	4.96	4.35	4.77	4.55	4.8	4.9
		1	1.88	4.28	2.88	1.93	1.79	3.89	1.93	2.71	4.12	4.94	3.83	4.85	5.17	3.65	3.03
		2	2.51	5.62	3.68	2.91	2.43	4.9	2.62	4.76	4.58	5.17	5.04	5.21	4.67	3.11	5.14
		3	2.98	4.23	4.68	4.65	2.38	4.41	2.56	5.85	4.67	5.37	4.83	5.55	4.53	3.28	5.5
		4	3.33	4.51	5.67	4.72	3.43	3.26	4.35	5.05	3.93	3.98	5.16	4.76	5.09	6.5	3.85
		5	4.68	4.54	4.85	4.72	4.37	5.4	4.58	4.33	4.56	4.1	4.85	4.25	5.57	6.39	4.57
		6	3.72	4.86	4.24	4.72	4.74	4.21	4.63	5.14	4.4	4.2	4.79	5.2	4.49	6.19	4.88
		7	4.09	4.62	4.58	4.72	5.23	3.81	5.11	5.11	4.02	4.56	4.81	4.9	5.73	4.82	5.31

## Sheet: Fig.S3
		Endoscopy score				Time in open arms (s)				Time in center (s)				Time in light box (s)
	Fig.S3B	CFA::Saline	CFA::DXM		Fig.S3D	CFA::Saline	CFA::DXM		Fig.S3E	CFA::Saline	CFA::DXM		Fig.S3F	CFA::Saline	CFA::DXM
		2.3	1.3			11.1289	25.3217			6.286	14.7765			117.124	202.325
		1.4	1.6			13.3721	36.4325			7.3248	16.6287			129.234	221.46
		2.8	1.5			16.3472	38.5438			7.2975	18.0478			133.285	247.322
		2.4	1.1			18.4218	30.3345			8.2108	18.7349			168.324	269.569
		2.5	2			19.2584	38.6754			8.4398	19.7975			180.564	279.155
		1.6	1.3			25.4447	30.6549			10.334	20.9086			159.231	297.234
		2.7	1.3			28.3734	36.1256			12.3468	21.6237			193.886	309.432
		2.5	1.5			30.2385	48.1985			12.5239	23.2649			207.257	333.346
		1.6	1.7			38.2318	53.3416			15.1986	23.6238			245.875	345.72
		2	2.1			41.2734	66.658			14.2357	25.376			261.986	357.345
						Open arms entry number				Center entry number				Light box entry number
						CFA::Saline	CFA::DXM			CFA::Saline	CFA::DXM			CFA::Saline	CFA::DXM
						4	8			6	13			12	25
						4	9			6	13			14	28
						3	10			7	14			9	40
						5	10			8	15			30	33
						5	12			10	15			16	38
						6	14			10	16			20	44
						7	15			11	17			25	36
						8	16			12	18			22	48
						8	17			12	18			28	55
						10	19			13	20			33	60
										Total distance traveled (m)
										CFA::Saline	CFA::DXM
										1992.4	1926.9
										2030.29	2182.7
										2247.54	2204.6
										2249.2	2370.2
										2316.8	2387.7
										2447.51	2494.6
										2505.77	2611.1
										2734.13	2650.6
										2770.85	2700.53
										2897.18	2883.6

## Sheet: Fig.S4
		% of mCherry+ neurons
	Fig.S4B	DBH+	GABA+	Npy+	5-HT+	Others
		0.757576	0.0616162	0.0363636	0.0434343	0.10101
		0.778752	0.0532164	0.0307992	0.0419103	0.0953216
		0.789272	0.0421456	0.0291188	0.059387	0.0800766
		0.796296	0.0407407	0.0333333	0.0407407	0.0888889
		0.808961	0.0297491	0.0297491	0.0340502	0.097491

[truncated: 12 more sheets: Fig.S5, Fig.S6, Fig.S7, Fig.S8, Fig.S10, Fig.S14, Fig.S15, Fig.S16, Fig.S17, Fig.S18, Fig.S19, Fig.S20]
